# Supplementary material for: The Use of a Novel Container for Secured Transport and Storage of Biological Material for Quantitative Human RNA Analysis
Source: Int J Mol Sci. 2024 Dec 30;26(1):228. doi: 10.3390/ijms26010228 (PMC11719513; doi:10.3390/ijms26010228)
Supplement: Supplementary file 1 [file ijms-26-00228-s001.zip]

Archive with 2 entries (2 files):
- ijms-3357486-revised-supplementary-material.pdf
- ijms-3357486-revised-supplementary-raw-data.xlsx
