# Supplementary material for: The Use of a Novel Container for Secured Transport and Storage of Biological Material for Quantitative Human RNA Analysis
Source: Int J Mol Sci. 2024 Dec 30;26(1):228. doi: 10.3390/ijms26010228 (PMC11719513; doi:10.3390/ijms26010228)
Supplement: Supplementary file 1 [file ijms-26-00228-s001.zip › ijms-3357486-revised-supplementary-raw-data.xlsx]

## Sheet: PCR
incubation time (min)	probe	mRNA (ng/µL)	A260/A280	A260/A230	Rack1 calculated C (copies/µL)	ACTB calculated C (copies/µL)	GAPDH calculated C (copies/µL)	CT for Rack1	CT for ACTB	CT for GAPDH
0	test	39.8	2.24	0.89	46280	603924	65280	21.0176	15.9274	19.4555
0	test	40.4	2.25	0.92	46600	651632	63360	20.6402	15.7441	18.8405
0	test	40.2	2.18	0.87	43600	628024	69880	21.2485	15.3219	18.7118
0	control	42.5	2.15	0.83	44000	579804	68640	21.1624	16.0834	19.595
0	control	41.2	2.2	0.89	45480	627860	66160	21.3905	16.296	19.4001
0	control	41.8	2.18	0.87	45200	618248	66680	21.2707	16.2582	19.6092
0	test	41.8	2.18	0.8
0	test	41.4	2.2	0.89
0	test	41.4	2.12	0.91
0	control	41.6	2.15	0.79
0	control	42.3	2.2	0.85
0	control	42.4	2.13	0.85
0	control	42.6	2.12	0.83
15	test	42.3	2.19	0.91
15	test	41.1	2.13	0.92
15	test	41.5	2.15	0.9
15	control	41.5	2.15	0.9
15	control	41.5	2.14	0.91
15	control	41.4	2.17	0.89
15	test	41.2	2.24	0.89
15	test	41.4	2.23	0.9
15	test	41.2	2.14	0.87
15	control	41.9	2.15	0.88
15	control	41.6	2.21	0.87
15	control	41.9	2.19	0.92
15	control	42.8	2.09	0.79
30	test	47.6	2.2	0.89
30	test	41.8	2.17	0.92
30	test	43.9	2.16	0.87
30	control	42.4	2.16	0.86
30	control	41.8	2.22	0.92
30	control	41.7	2.18	0.92
30	test	42.3	2.18	0.92
30	test	42.1	2.17	0.92
30	test	42	2.2	0.92
30	control	42.6	2.15	0.9
30	control	42.4	2.14	0.9
30	control	43	2.13	0.9
30	control	43.2	2.13	0.83
60	test	42.6	2.15	0.86
60	test	40.8	2.2	0.87
60	test	41.1	2.14	0.9
60	control	43.3	2.06	0.66
60	control	41.8	2.18	0.73
60	control	41.5	2.21	0.87
60	test	40.6	2.14	0.89
60	test	40.7	2.17	0.87
60	test	40.9	2.22	0.89
60	control	41.3	2.17	0.89
60	control	40.6	2.14	0.86
60	control	41.4	2.17	0.89
60	control	43.5	2.13	0.78
90	test	43.2	2.15	0.8	40280	541468	77640	21.197	15.8323	19.4675
90	test	41.4	2.2	0.87	35800	691160	78080	20.9337	15.8187	18.9652
90	test	42.6	2.1	0.74	38040	616280	77840	21.3668	15.577	19.0988
90	control	42.4	2.1	0.85	9400	192084	18760	21.6197	16.7355	19.9074
90	control	43.5	2.08	0.77	8160	205348	17800	22.1858	17.3993	20.4544
90	control	42.8	2.11	0.8	8760	198716	18280	21.5636	16.7566	19.6721
90	test	41.8	2.17	0.86
90	test	43.2	2.08	0.87
90	test	42	2.14	0.87
90	control	42.7	2.11	0.86
90	control	43.6	2	0.82
90	control	42.5	2.16	0.82
90	control	43.4	2.11	0.82
120	test	41.3	2.12	0.88	27000	575080	72120	21.1491	15.8365	19.4309
120	test	44.3	2.05	0.75	29040	611540	57400	20.5627	16.0225	19.2596
120	test	42	2.12	0.9	49320	665608	82480	20.8431	15.9296	19.1696
120	control	42.3	2.09	0.9	10600	203340	15680	22.6033	17.3613	20.7609
120	control	41.9	2.1	0.87	11160	221720	21560	22.591	17.5168	20.9763
120	control	42.8	2	0.84	10880	212520	18620	22.6985	17.368	21.084
120	test	40	2.17	0.93		718808	77520
120	test	41.9	2.11	0.87
120	test	40.3	2.16	0.91
120	control	41.9	2.08	0.9
120	control	43.3	2.05	0.85
120	control	42.2	2.04	0.86
120	control	42.7	2.14	0.82
180	test	42.9	2.14	0.85
180	test	43.5	2.15	0.85
180	test	47	2.02	0.84
180	control	44.3	2.05	0.8
180	control	43	2.25	0.87
180	control	42.1	2.24	0.89
180	test	44.9	2.19	0.85
180	test	43.1	2.17	0.86
180	test	43.6	2.14	0.84
180	control	151	2.76	0.53
180	control	42.3	2.19	0.83
180	control	42.9	2.15	0.87
180	control	50.7	1.78	0.77
240	test	48.6	2.03	0.82
240	test	44.9	2.13	0.83
240	test	43.7	2.11	0.85
240	control	42.5	2.17	0.88
240	control	42.8	2.15	0.83
240	control	43.7	2.04	0.8
240	test	43.3	2.23	0.88
240	test	42.8	2.2	0.87
240	test	43	2.09	0.82
240	control	42.9	2.11	0.78
240	control	43.7	1.92	0.77
240	control	41.6	2.19	0.87
240	control	42.6	2.2	0.6
300	test	44.5	2.17	0.79	48600	766712	97000	21.0715	16.1637	19.524
300	test	43.4	2.19	0.87	52440	802740	90240	20.5397	15.6857	18.9529
300	test	46.1	2.15	0.85	81160	703828	147560	20.9133	15.9413	19.1592
300	control	41.8	2.19	0.88	4760	90748	11280	24.6267	19.4154	22.8988
300	control	41.6	2.18	0.86	5040	99952	10760	25.3359	20.2907	23.3125
300	control	42.4	2.16	0.86	5000	95348	11020	25.7242	21.1533	23.8425
300	test	45.3	2.17	0.86	73080	709404	147240
300	test	43.6	2.21	0.86
300	test	41.5	2.23	0.89
300	control	41.3	2.22	0.88
300	control	41.5	2.15	0.88
300	control	40.7	2.2	0.87
300	control	41.3	2.07	0.53

## Sheet: RIN
group	time=0	time=15	time=30	time=60	time=90	time=120	time=180	time=240	time=300
control [RIN]	9.4	9.7	9.4	9.7	7	7.7	8.7	9	8.2
control [RIN]	9.5	9.5	9.4	9.4	8.7	8.1	8.6	8.6	8.1
control [RIN]	9.6	9.6	9.3	9.2	8.6	8.2	8.6	7	7.2
control [RIN]	9.6	9	9.7	9.5	8.5	8.7	8.5	7.2	7.4
control [RIN]	9.7	9.5	9.6	9.4	8.4	8.2	8.4	7.1	8.1
control [RIN]	9.8	9.6	9.7	9.3	7.9	8.9	9.2	7.4	8.2
control [RIN]	9.7	9.8	9.7	9.4	8.1	8.7	8.7	8.1	8
control [RIN]	9.8	9.7	9.5	9.3	8.9	8.1	8.9	8.2	8.1
test [RIN]	9.5	9.6	9.7	9.8	9.1	9.6	9.6	9.6	9.4
test [RIN]	9.5	9.5	9.6	9.5	9.1	9.5	9.8	9.4	9.6
test [RIN]	9.6	9.4	9.7	9.8	9.4	9.4	9.8	9.6	9.5
test [RIN]	9.9	9.6	9.6	9.5	9.3	9.5	9.6	9.6	9.6
test [RIN]	9.7	9.7	9.8	9.7	9.4	9.3	9.5	9.4	9.7
test [RIN]	9.8	9.8	9.7	9.6	9.3	9.5	9.5	9.5	9.8
test [RIN]	9.7	9.6	9.6	9.7	9.5	9.6	9.5	9.4	9.4
test [RIN]	9.7	9.7	9.7	9.6	9.8	9.4	9.6	9.5	9.5
